# Supplementary material for: Evaluation of organotin (IV) dithiocarbamate compounds as potential anti-leukemia agents towards CCRF-CEM (CCL-119) cell line: Cytotoxic, apoptotic, cell cycle and genotoxic study
Source: PLoS One. 2025 Aug 11;20(8):e0329860. doi: 10.1371/journal.pone.0329860 (PMC12338828; doi:10.1371/journal.pone.0329860)
Supplement: S1 File — Sheet 1: MTT assay data showing cell viability after compound treatment. Sheet 2: Annexin V-FITC/PI apoptosis assay results. Sheet 3: Cell cycle distribution data from PI/RNase staining and flow cytometry. Sheet 4: Alkaline comet assay data assessing DNA damage. (XLSX) [file pone.0329860.s001.xlsx]

## Sheet: MTT_Cytotoxicity
	Rep	Concentration (µM)
		5	2.5	1.25	0.625	0.313	0
VCR	n1	41.6284	35.2401	46.263	50.5636	54.6972	100
	n2	40.1055	45.277	58.2586	68.7599	82.1636	100
	n3	41.3466	56.9077	62.5436	64.9875	78.005	100
ODTC 1	n1	8.77559	11.9515	30.2549	46.3017	68.1153	100
	n2	22.5585	23.5672	39.6607	50.1146	70.4723	100
	n3	11.9604	13.3758	27.6716	43.949	62.9512	100
ODTC 2	n1	31.8824	28.7574	29.6131	26.3393	49.8512	100
	n2	17.5277	19.1351	16.4562	15.1933	27.7076	100
	n3	10.9282	15.767	16.3924	17.9394	26.1027	100
ODTC 3	n1	27.208	35.571	42.269	40.174	47.071	100
	n2	27.192	24.055	42.448	50.037	58.653	100
	n3	34.26	25.568	31.662	42	40.351	100
ODTC 4	n1	20.16	25.385	26.666	24.508	30.401	100
	n2	12.333	26.395	22.562	37.253	42.751	100
	n3	18.271	25.549	24.605	30.232	41.341	100
ODTC 5	n1	16.162	37.668	35.187	39.378	37.704	100
	n2	17.11	28.992	39.062	30.793	42.745	100
	n3	21.931	27.655	29.633	37.345	36.811	100
ODTC 6	n1	56.8572	43.7601	68.8272	54.6028	58.4675	100
	n2	66.7434	67.941	73.5606	100.553	122.11	100
	n3	57.6428	56.5465	74.6785	42.6312	74.0038	100
ODTC 7	n1	4.78955	11.1756	25.3991	22.7866	53.8462	100
	n2	42.3423	20.045	25	38.5135	25	100
	n3	14.7625	9.02778	5.26434	14.9418	27.9346	100

## Sheet: Annexin V_Apoptosis
Assay: mode of cell death
Stain: Annexin V FITC/PI
		Necrosis	Late Apoptosis	Viable	Early Apoptosis
	Rep	Q1	Q2	Q3	Q4
Control	n1	0.6	0.1	91.3	8.1
	n2	0.2	0.5	89.9	9.4
	n3	3.5	0.5	88.9	7.1
VCR	n1	0.45	19	44.4	39.2
	n2	0.54	17.2	42	38.7
	n3	0.51	17.9	42.8	37.4
ODTC 1	n1	0.2	46.2	28.4	45.2
	n2	1	34.7	29.5	37.2
	n3	0.6	29.3	29.9	40.2
ODTC 2	n1	1	31.5	31.4	36.1
	n2	1	32.9	27	39.2
	n3	0.6	28.1	40.2	31.1
ODTC 3	n1	0.1	10.8	53.2	35.9
	n2	0	9	43.4	47.6
	n3	1.5	12	70.6	15.9
ODTC 4	n1	0.2	15.2	43.2	41.4
	n2	0.1	19.2	34.2	46.5
	n3	0.1	9.9	63	27
ODTC 5	n1	12.9	6.4	69.8	10.9
	n2	0.1	17.1	35.6	47.3
	n3	0.1	18.5	64.8	16.6
ODTC 6	n1	0.1	33.5	21.6	44.7
	n2	0.3	23.8	27	48.9
	n3	0.2	26.2	28.1	45.6
ODTC 7	n1	0.7	70.3	4.4	24.7
	n2	0.4	71.5	3.7	24.4
	n3	0.7	65.3	4.2	29.9

## Sheet: Cell cycle
Assay: cell cycle assay
Stain: RNase/PI
	Rep	G0/G1	S	G2/M
Control	n1	46.36	53.64	0
	n2	46.42	51.59	1.99
	n3	48.51	51.49	0
VCR	n1	29.02	67.28	3.69
	n2	36.7	57.95	5.35
	n3	30.32	61.68	8
ODTC 1	n1	44.44	55.38	0.17
	n2	52.78	45.94	1.28
	n3	46.11	45.89	8
ODTC 2	n1	51.19	46.88	1.93
	n2	55.53	42.78	1.68
	n3	53.01	42.61	4.38
ODTC 3	n1	9.54	0	90.46
	n2	24.65	0.17	75.18
	n3	21.14	0.16	78.7
ODTC 4	n1	45.09	46.84	8.07
	n2	46.03	46.87	7.1
	n3	29.64	70.36	0
ODTC 5	n1	64.02	5.4	30.58
	n2	86.49	0	13.51
	n3	54.56	0	45.44
ODTC 6	n1	65	30.2	4.8
	n2	60	35	5
	n3	55	42.2	2.8
ODTC 7	n1	70.2	28	1.8
	n2	67.8	32	0.2
	n3	60	39	1

## Sheet: Comet assay
Assay: Alkaline comet assay
		n1	n2	n3
Control	Tail moment	0.204512	0.369683	0.0103535
	% DNA intensity	0.391638	0.369683	0.180596
VCR	Tail moment	2.83673	4.28621	5.38021
	% DNA intensity	6.49309	8.67709	10.2647
ODTC 1	Tail moment	74.8179	67.3969	63.5391
	% DNA intensity	31.5757	23.3927	27.534
ODTC 2	Tail moment	5.42089	3.23722	11.8306
	% DNA intensity	9.17919	9.41885	11.9522
ODTC 3	Tail moment	20.8823	21.8477	24.0274
	% DNA intensity	9.36611	11.3439	11.6624
ODTC 4	Tail moment	29.2637	27.4848	20.7304
	% DNA intensity	12.9244	13.7623	16.0541
ODTC 5	Tail moment	15.0222	13.1179	9.67576
	% DNA intensity	13.8528	11.0312	9.87195
ODTC 6	Tail moment	3.51021	4.10224	5.01423
	% DNA intensity	4.00543	4.80013	5.93102
ODTC 7	Tail moment	5.82245	6.51149	7.52003
	% DNA intensity	6.52113	7.00155	7.82287
